# Supplementary material for: Aggregation, Sedimentation and Dissolution of Cu(OH)2-Nanorods-Based Nanopesticide in Soil Solutions
Source: Nanomaterials (Basel). 2022 Oct 31;12(21):3844. doi: 10.3390/nano12213844 (PMC9657550; doi:10.3390/nano12213844)
Supplement: Supplementary file 1 [file nanomaterials-12-03844-s001.zip]

Archive with 1 entries (1 files):
- nanomaterials-1987145-supplementary.pdf
